# Supplementary material for: Maternal Immunization with Adjuvanted Recombinant Receptor-Binding Domain Protein Provides Immune Protection against SARS-CoV-2 in Infant Monkeys
Source: Vaccines (Basel). 2024 Aug 20;12(8):929. doi: 10.3390/vaccines12080929 (PMC11359192; doi:10.3390/vaccines12080929)
Supplement: Supplementary file 1 [file vaccines-12-00929-s001.zip]

Archive with 1 entries (1 files):
- vaccines-3114130-supplementary.pdf
